# Supplementary material for: Whole-genome identification and expression profiling of growth-regulating factor (GRF) and GRF-interacting factor (GIF) gene families in Panax ginseng
Source: BMC Genomics. 2023 Jun 16;24:334. doi: 10.1186/s12864-023-09435-w (PMC10276473; doi:10.1186/s12864-023-09435-w)
Supplement: Supplementary file 5 — Additional file 5: Table S1. Identification and characterization of PgGRF genes in P. ginsneg. Table S2. Identification and characterization of PgGIF genes in P. ginsneg. Table S3. GRF genes found in Arabidopsis thaliana and Oryza sativa. And protein sequences of GIFs from A. thaliana, O. sativa, Z. mays, S. tuberosum and S. lycopersicum. Table S4. The detailed information of cis-elements in the promoter regions of PgGRF genes in P. ginseng. Table S5. The ka/ks values of PgGRF and PgGIF genes in P. ginseng. Table S6. The FPKM values of PgGRF and PgGIF genes in different P. ginseng tissues. Table S7. The FPKM value of PgGRF and PgGIF genes transcriptional response to exogenous hormones treatments in P. ginxeng. Table S8. Primers for qRT-PCR of candidate genes in P. ginseng GRF and GIF gene families. Table S9. The FPKM value of PgGRF and PgGIF genes transcriptional response to abiotic stresses in P. ginseng. Table S10. The FPKM value is the correlation between PgGRF and PgGIF genes in P. ginseng. [file 12864_2023_9435_MOESM5_ESM.xlsx]

## Sheet: table S1
Table S1. Identification and characterization of PgGRF genes in P. ginsneg
NAME	ID	MW (Da)	pI	len_pro	len_cds
PgGRF1	g10298.t1	66571.7	7.57962	612	1839
PgGRF2	g14382.t1	43298.7	7.82635	396	1191
PgGRF3	g14795.t1	51816.8	6.6387	477	1434
PgGRF4	g15684.t1	48592.7	8.8327	445	1338
PgGRF5	g26036.t1	60270.9	8.50971	559	1680
PgGRF6	g27403.t1	56271.8	8.08545	519	1560
PgGRF7	g30386.t1	43858.6	7.70222	403	1212
PgGRF8	g32842.t1	38970.7	8.74425	351	1056
PgGRF9	g33703.t1	53084.4	9.30751	483	1452
PgGRF10	g3784.t1	128498	5.96056	1144	3435
PgGRF11	g39145.t1	50976.1	8.93766	470	1413
PgGRF12	g41972.t1	42118.8	8.91567	383	1152
PgGRF13	g42585.t1	112951	8.18776	995	2988
PgGRF14	g49136.t1	38439.3	8.69055	346	1041
PgGRF15	g61162.t1	41196.4	8.9265	361	1086
PgGRF16	g71794.t1	38596.6	8.80981	346	1041
PgGRF17	g73514.t1	139806	6.22486	1240	3723
PgGRF18	g75761.t1	40457.4	6.99901	369	1110
PgGRF19	g76875.t1	53377	8.40489	490	1473
PgGRF20	g78014.t1	51365.2	6.63785	474	1425

## Sheet: table S2
Table S2. Identification and characterization of PgGIF genes in P. ginsneg
NAME	ID	MW (Da)	pI	len_pro	len_cds
PgGIF1	g14800.t1	21853.2	7.94201	204	615
PgGIF2	g17939.t1	21797.9	5.80982	204	615
PgGIF3	g2970.t1	22717.1	5.84608	210	633
PgGIF4	g30383.t1	21804.1	7.93014	203	612
PgGIF5	g33457.t1	22967.8	6.69645	214	645
PgGIF6	g41969.t1	22312.6	6.96354	207	624
PgGIF7	g42326.t1	18492.5	6.69384	176	531
PgGIF8	g47381.t1	21677.8	5.73059	204	615
PgGIF9	g60324.t1	20262.5	6.57897	187	564
PgGIF10	g78011.t1	20227.5	7.90816	192	579

## Sheet: table S3
Table S3. GRF genes found in Arabidopsis thaliana and Oryza sativa, protein sequences of GIFs from A. thaliana, O. sativa, Z. mays, S. tuberosum and S. lycopersicum.
Gene No.	Arabidopsis
AtGRF1	AT2G22840.1|Arabidopsis_thaliana|GRF|AT2G22840.1
AtGRF2	AT4G37740.1|Arabidopsis_thaliana|GRF|AT4G37740.1
AtGRF3	AT2G36400.1|Arabidopsis_thaliana|GRF|AT2G36400.1
AtGRF4	AT3G52910.1|Arabidopsis_thaliana|GRF|AT3G52910.1
AtGRF5	AT3G13960.1|Arabidopsis_thaliana|GRF|AT3G13960.1
AtGRF6	AT2G06200.1|Arabidopsis_thaliana|GRF|AT2G06200.1
AtGRF7	AT5G53660.1|Arabidopsis_thaliana|GRF|AT5G53660.1
AtGRF8	AT4G24150.1|Arabidopsis_thaliana|GRF|AT4G24150.1
AtGRF9	AT2G45480.1|Arabidopsis_thaliana|GRF|AT2G45480.1
Gene No.	Rice
OsGRF1	LOC_Os02g53690.1|Oryza_sativa_subsp._japonica|GRF|LOC_Os02g53690.1
OsGRF2	LOC_Os06g10310.1|Oryza_sativa_subsp._japonica|GRF|LOC_Os06g10310.1
OsGRF3	LOC_Os04g51190.1|Oryza_sativa_subsp._japonica|GRF|LOC_Os04g51190.1
OsGRF4	LOC_Os02g47280.1|Oryza_sativa_subsp._japonica|GRF|LOC_Os02g47280.1
OsGRF5	LOC_Os06g02560.1|Oryza_sativa_subsp._japonica|GRF|LOC_Os06g02560.1
OsGRF6	LOC_Os03g51970.1|Oryza_sativa_subsp._japonica|GRF|LOC_Os03g51970.1
OsGRF7	LOC_Os12g29980.1|Oryza_sativa_subsp._japonica|GRF|LOC_Os12g29980.1
OsGRF8	LOC_Os11g35030.1|Oryza_sativa_subsp._japonica|GRF|LOC_Os11g35030.1
OsGRF9	LOC_Os03g47140.1|Oryza_sativa_subsp._japonica|GRF|LOC_Os03g47140.1
OsGRF10	LOC_Os02g45570.1|Oryza_sativa_subsp._japonica|GRF|LOC_Os02g45570.1
OsGRF11	LOC_Os07g28430.1|Oryza_sativa_subsp._japonica|GRF|LOC_Os07g28430.1
OsGRF12	LOC_Os04g48510.1|Oryza_sativa_subsp._japonica|GRF|LOC_Os04g48510.1
>OsGIF1
MQQQHLMQMNQGMMGGYASPTTVTTDLIQQYLDENKQLILAILDNQNNGKVEECARNQAKLQHNLMYLAAIADSQPPQTAAMSQYPSNLMMQSGARYMPQQSAQMMAPQSLMAARSSMMYAQPALSPLQQQQQQQAAAAHGQLGMGSGGTTSGFSILHGEASMGGGGGGGGAGNSMMNAGVFSDFGRGGGGGGKEGSTSLSVDVRGANSGAQSGDGEYLKGTEEEGS
>OsGIF2
MQQQMAMPAGAAAAAVPPAAGITTEQIQKYLDENKQLILAILENQNLGKLAECAQYQAQLQKNLLYLAAIADAQPPQNPGSRPQMMQPGATPGAGHYMSQVPMFPPRTPLTPQQMQEQQQQQLQQQQAQALAFPGQMLMRPGTVNGMQSIPVADPARAADLQTAAPGSVDGRGNKQDATSEPSGTESHKSAGADNDAGGDIAEKS
>OsGIF3
MQQQPMPMPAQAPPTAGITTEQIQKYLDENKQLILAILENQNLGKLAECAQYQAQLQKNLLYLAAIADTQPQTTISRPQMVPHGASPGLGGQYMSQVPMFPPRTPLTPQQMQEQQLQQQQAQLLSFGGQMVMRPGVVNGIPQLLQGEMHRGADHQNAGGATSEPSESHRSTGTENDGGSDFGDQS
> AtGIF1/AN3
MQQHLMQMQPMMAGYYPSNVTSDHIQQYLDENKSLILKIVESQNSGKLSECAENQARLQRNLMYLAAIADSQPQPPSVHSQYGSAGGGMIQGEGGSHYLQQQQATQQQQMTQQSLMAARSSMLYAQQQQQQQPYATLQHQQLHHSQLGMSSSSGGGGSSGLHILQGEAGGFHDFGRGKPEMGSGGGGEGRGGSSGDGGETLYLKSSDDGN
> AtGIF2
MQQQQSPQMFPMVPSIPPANNITTEQIQKYLDENKKLIMAIMENQNLGKLAECAQYQALLQKNLMYLAAIADAQPPPPTPGPSPSTAVAAQMATPHSGMQPPSYFMQHPQASPAGIFAPRGPLQFGSPLQFQDPQQQQQIHQQAMQGHMGIRPMGMTNNGMQHAMQQPETGLGGNVGLRGGKQDGADGQGKDDGK
>AtGIF3
MQQSPQMIPMVLPSFPPTNNITTEQIQKYLDENKKLIMAILENQNLGKLAECAQYQALLQKNLMYLAAIADAQPQPPAATLTSGAMTPQAMAPNPSSMQPPPSYFMQQHQAVGMAQQIPPGIFPPRGPLQFGSPHQFLDPQQQLHQQAMQGHMGIRPMGLNNNNGLQHQMHHHETALAANNAGPNDASGGGKPDGTNMSQSGADGQGGSAARHGGGDAKTEGK
>SlGIF1b
MQQQHLMQMQPMMAAYYPNNVTTDHIQQFLDENKSLILKIVESQNSGKISECAESQAKLQRNLMYLAAIADSQPQPPNMHSQLASGGMMQGGAHYLQQQQAQQLTTQSLMATTRSSSSMLYGQQQQLSSLQQHQAAAYHSQQLGMSSSGGGSSGGLHMLQSENTHSGSTGGGCFPDFGRGLGSANKLEMGGSMSDQGRGGSSSGHGGDGGENLYLKSSEDGN
>SlGIF2
MQQQQQPQPQTLNSAPPLPLSAITTEQIQKFLDENKNLILAILENQNLGKLSECAQYQAMLQKNLMYLAAIADAQPQQSAATSQAQSTPQLGNQMQQTQAALQQQQQQGVAISKLPFQLNALPTQEQQQQMLQFQQQQQFQGQYGFGPTANNAMRQLMQPGLNSSGTMDVRGNKQGSLEGNPSDGLGKSGGRHVNGERE
>SlGIF1a
MQQHLMQMQPMMAAYYPTNVTTDHIQQYLDENKSLILKIVESQNSGKLSECAENQARLQRNLMYLAAIADSQPQPSSMHSQFSSGGMMQPGTHSYLQQQQQQQQAQQMATQQLMAARSSSMLYGQQQQQSQLSQYQQGLHSSQLGMSSGSGGSTGLHHMLQSESSPHGGGFSHDFGRANKQDIGSSMSAEGRGGSSGGENLYLKASED
>SlGIF3
MQQPPSMMPSFPSANITTEQIQKYLDENKTLILAILDHQNLGKLAECAQYQAKLQKNLMYLAAIADAQPQSPAIPTQMAPHPAMQQGGFYMQHPQAAAMTQQQGMFTSKMPLQFNNPQQLHDQQQLQHQQLQRQQQGMQLGGANSGMHSILGVTSNVSQLTTSGAGDARGGNKQDNSETDPSGADGQASSVTAQVSEERK
>ZmGIF1
mqqqhlmqmnqnmmggytspaavttdliqqyldenkqlilaildnqnngkaeecerhqaklqhnlmylaaiadsqppqtaplsqypsnlmmqpgprymppqsgqmmnpqslmaarssmmyahpslsplqqqqaahgqlgmapggggggttsgfsilhgeasmggggagagagnnmmnagmfsgfgrsgsgakegstslsvdvrggtssga qsgdgeylkv gteeegs
>ZmGIF2
mqqqmpmppa paaaaaaapp aagitteqiq kyldenkqli lailenqnlg klaecaqyqaqlqknllyla aiadaqpqppqnpagrpqmmqpgivpgaghymsqvpmfpprtpltpqqmqeqqqqqqfqqqqqqvqaltfpgqmvmrpgtingmqqqqpmqadparaaaelqqaapipadgrgskqdtaggassepsaneshksatgadt eaggdvaeks
>ZmGIF3
mpmqpqapsmtpaagitteqiqkyldenkqlilailenqnlgklaecaqyqsqlqknllylaaiadaqpetavsrpqmappgaspgvgqymsqvpmfpprtpltpqqmleqqlqqqqaqllnfsgqmvarpgmvngmlqamqvqqaqpsp vmnrpdaggi asepsgtesh rtstggdngggsd
>StGIF1
MQQHLMQMQPMMAAYYPTNVTTDHIQQYLDENKSLILKIVESQNSGKLSECAENQARLQRNLMYLAAIADSQPQPSSMHSQFSSGGMMQPGTHSYLQQQQQQQQAQQMATQQLMAARSSSMLYGQQQQQQQQSQLSQFQQGLHSSQLGMSSGSGGSTGLHHMLQSESSPHGGGFSHDFGRANKQDIGSSMSAEGRGGSSGGDGGENLYLKASED
>StGIF2
MQQQHLMQMQPMMAAYYPNNVTTDHIQQFLDENKSLILKIVESQNSGKISECAESQAKLQRNLMYLAAIADSQPQPPSMHSQLASGGMMQGGAHYMQQQQAQQLTTQSLMAAARSSSSMLYGQQQQQQLSSLQQQQAAYHSQQLGMSSSGGGSSSGLHMLQSENTHNASIGGGGFPDFGRGLGSGNKHEMGSSMSDQGRGGSSSGHGGDGGENLYLKSSEDGN
>StGIF3
MQQQPQPPTLNSAPPLPLSAITTEQIQKFLDENKNLILAILENQNLGKLSECAQYQAMLQKNLMYLAAIADAQPQQSAATSQAPSTPQLGNQMQQTQAALQQQQQQGVAISKLPFQLNALPTQEQQQQMLQFQQQQQFQGQYGFGPTANNAMRQLMQPGLNSSGTMDVRGNKQGSLEGNPSDGLGKSGGRHVNVERE
>StGIF4
MQQPPPMIPMMPSFPSPNITTEQIQKYLDENKTLILAILDHQNLGKLAECAQYQAKLQKNLMYLAAIADAQPQSPALPTQMTPHPAMQQGGFYMQHPQAAAMTQQQGMFTSKMPLQFNNPQQLHDQQQLQHQQLQRQQQGMQLGGANSGMHSTLGSTSNVSQLTTSGAGDARGGNKQDNSEAGADGQASSVTAQVSEERK

## Sheet: table S4
Table S4. The detailed information of cis-elements in the promoter regions of PgGRF genes in P. ginseng.
Gene ID	Cis element	Sequence	Position	Length	Strand	Plant source	Description
g10298chr19:12721622-12723622(+)	GT1-motif	GGTTAA	546	6	-	Arabidopsis thaliana	light responsive element
g10298chr19:12721622-12723622(+)	TGA-element	AACGAC	25	6	-	Brassica oleracea	auxin-responsive element
g10298chr19:12721622-12723622(+)	TGA-element	AACGAC	78	6	-	Brassica oleracea	auxin-responsive element
g10298chr19:12721622-12723622(+)	TGA-element	AACGAC	275	6	+	Brassica oleracea	auxin-responsive element
g10298chr19:12721622-12723622(+)	TGA-element	AACGAC	311	6	+	Brassica oleracea	auxin-responsive element
g10298chr19:12721622-12723622(+)	TGA-element	AACGAC	1508	6	+	Brassica oleracea	auxin-responsive element
g10298chr19:12721622-12723622(+)	TATC-box	TATCCCA	1640	7	-	Oryza sativa	cis-acting element involved in gibberellin-responsiveness
g14382chr14:17556351-17558351(+)	MRE	AACCTAA	384	7	+	Petroselinum crispum	MYB binding site involved in light responsiveness
g14382chr14:17556351-17558351(+)	ABRE	AACCCGG	280	7	-	Arabidopsis thaliana	cis-acting element involved in the abscisic acid responsiveness
g14382chr14:17556351-17558351(+)	ABRE	ACGTG	1348	5	-	Arabidopsis thaliana	cis-acting element involved in the abscisic acid responsiveness
g14382chr14:17556351-17558351(+)	ABRE	ACGTG	1507	5	-	Arabidopsis thaliana	cis-acting element involved in the abscisic acid responsiveness
g14382chr14:17556351-17558351(+)	ABRE	ACGTG	1845	5	-	Arabidopsis thaliana	cis-acting element involved in the abscisic acid responsiveness
g14382chr14:17556351-17558351(+)	TGACG-motif	TGACG	1072	5	+	Hordeum vulgare	cis-acting regulatory element involved in the MeJA-responsiveness
g14382chr14:17556351-17558351(+)	TGACG-motif	TGACG	1350	5	-	Hordeum vulgare	cis-acting regulatory element involved in the MeJA-responsiveness
g14382chr14:17556351-17558351(+)	GT1-motif	GGTTAAT	229	7	+	Avena sativa	light responsive element
g14382chr14:17556351-17558351(+)	GT1-motif	GGTTAA	245	6	-	Arabidopsis thaliana	light responsive element
g14382chr14:17556351-17558351(+)	GT1-motif	GGTTAA	276	6	-	Arabidopsis thaliana	light responsive element
g14382chr14:17556351-17558351(+)	GT1-motif	GGTTAA	939	6	+	Arabidopsis thaliana	light responsive element
g14382chr14:17556351-17558351(+)	MBS	CAACTG	1377	6	-	Arabidopsis thaliana	MYB binding site involved in drought-inducibility
g14382chr14:17556351-17558351(+)	MBS	CAACTG	1704	6	+	Arabidopsis thaliana	MYB binding site involved in drought-inducibility
g14382chr14:17556351-17558351(+)	CGTCA-motif	CGTCA	1072	5	-	Hordeum vulgare	cis-acting regulatory element involved in the MeJA-responsiveness
g14382chr14:17556351-17558351(+)	CGTCA-motif	CGTCA	1350	5	+	Hordeum vulgare	cis-acting regulatory element involved in the MeJA-responsiveness
g14382chr14:17556351-17558351(+)	LTR	CCGAAA	713	6	+	Hordeum vulgare	cis-acting element involved in low-temperature responsiveness
g14382chr14:17556351-17558351(+)	TC-rich repeats	ATTCTCTAAC	665	9	-	Nicotiana tabacum	cis-acting element involved in defense and stress responsiveness
g14383chr14:17589913-17591913(-)	MRE	AACCTAA	630	7	+	Petroselinum crispum	MYB binding site involved in light responsiveness
g14383chr14:17589913-17591913(-)	MRE	AACCTAA	1033	7	+	Petroselinum crispum	MYB binding site involved in light responsiveness
g14383chr14:17589913-17591913(-)	GARE-motif	TCTGTTG	22	7	-	Brassica oleracea	gibberellin-responsive element
g14383chr14:17589913-17591913(-)	ABRE	ACGTG	484	5	+	Arabidopsis thaliana	cis-acting element involved in the abscisic acid responsiveness
g14383chr14:17589913-17591913(-)	ABRE	ACGTG	873	5	+	Arabidopsis thaliana	cis-acting element involved in the abscisic acid responsiveness
g14383chr14:17589913-17591913(-)	TCA-element	CCATCTTTTT	1533	9	+	Nicotiana tabacum	cis-acting element involved in salicylic acid responsiveness
g14383chr14:17589913-17591913(-)	CGTCA-motif	CGTCA	1841	5	-	Hordeum vulgare	cis-acting regulatory element involved in the MeJA-responsiveness
g14383chr14:17589913-17591913(-)	TC-rich repeats	GTTTTCTTAC	1026	9	-	Nicotiana tabacum	cis-acting element involved in defense and stress responsiveness
g14383chr14:17589913-17591913(-)	GT1-motif	GGTTAA	1352	6	+	Arabidopsis thaliana	light responsive element
g14383chr14:17589913-17591913(-)	MBS	CAACTG	1864	6	+	Arabidopsis thaliana	MYB binding site involved in drought-inducibility
g14383chr14:17589913-17591913(-)	TGACG-motif	TGACG	1841	5	+	Hordeum vulgare	cis-acting regulatory element involved in the MeJA-responsiveness
g14795chr14:25644376-25646376(-)	CGTCA-motif	CGTCA	655	5	+	Hordeum vulgare	cis-acting regulatory element involved in the MeJA-responsiveness
g14795chr14:25644376-25646376(-)	TCA-element	CCATCTTTTT	289	9	-	Nicotiana tabacum	cis-acting element involved in salicylic acid responsiveness
g14795chr14:25644376-25646376(-)	TGACG-motif	TGACG	655	5	-	Hordeum vulgare	cis-acting regulatory element involved in the MeJA-responsiveness
g14795chr14:25644376-25646376(-)	GT1-motif	GGTTAA	1252	6	+	Arabidopsis thaliana	light responsive element
g14795chr14:25644376-25646376(-)	GT1-motif	GCGGTAATT	1907	9	-	Oryza sativa	light responsive element
g14795chr14:25644376-25646376(-)	ABRE	ACGTG	357	5	+	Arabidopsis thaliana	cis-acting element involved in the abscisic acid responsiveness
g14795chr14:25644376-25646376(-)	ABRE	ACGTG	1605	5	+	Arabidopsis thaliana	cis-acting element involved in the abscisic acid responsiveness
g14795chr14:25644376-25646376(-)	ABRE	ACGTG	1883	5	-	Arabidopsis thaliana	cis-acting element involved in the abscisic acid responsiveness
g14795chr14:25644376-25646376(-)	TATC-box	TATCCCA	1864	7	+	Oryza sativa	cis-acting element involved in gibberellin-responsiveness
g14795chr14:25644376-25646376(-)	ACE	CTAACGTATT	987	9	-	Petroselinum crispum	cis-acting element involved in light responsiveness
g15684chr14:94427655-94429655(-)	ABRE	ACGTG	246	5	+	Arabidopsis thaliana	cis-acting element involved in the abscisic acid responsiveness
g15684chr14:94427655-94429655(-)	GARE-motif	TCTGTTG	647	7	-	Brassica oleracea	gibberellin-responsive element
g15684chr14:94427655-94429655(-)	3-AF3 binding site	CACTATCTAAC	1326	10	-	Pisum sativum	part of a conserved DNA module array (CMA3)
g15684chr14:94427655-94429655(-)	3-AF3 binding site	CACTATCTAAC	1491	10	-	Pisum sativum	part of a conserved DNA module array (CMA3)
g15684chr14:94427655-94429655(-)	P-box	CCTTTTG	1715	7	-	Oryza sativa	gibberellin-responsive element
g15684chr14:94427655-94429655(-)	MBS	CAACTG	220	6	-	Arabidopsis thaliana	MYB binding site involved in drought-inducibility
g15684chr14:94427655-94429655(-)	MBS	CAACTG	1791	6	-	Arabidopsis thaliana	MYB binding site involved in drought-inducibility
g15684chr14:94427655-94429655(-)	GT1-motif	GGTTAAT	29	7	+	Avena sativa	light responsive element
g15684chr14:94427655-94429655(-)	GT1-motif	GGTTAA	779	6	-	Arabidopsis thaliana	light responsive element
g15684chr14:94427655-94429655(-)	GT1-motif	GGTTAAT	984	7	+	Avena sativa	light responsive element
g26036chr3:159897145-159899145(-)	GT1-motif	GGTTAAT	299	7	+	Avena sativa	light responsive element
g26036chr3:159897145-159899145(-)	GT1-motif	GGTTAAT	1606	7	+	Avena sativa	light responsive element
g26036chr3:159897145-159899145(-)	TATC-box	TATCCCA	984	7	-	Oryza sativa	cis-acting element involved in gibberellin-responsiveness
g27403chr18:8783054-8785054(-)	ABRE	GCAACGTGTC	321	9	+	Hordeum vulgare	cis-acting element involved in the abscisic acid responsiveness
g27403chr18:8783054-8785054(-)	GT1-motif	GGTTAA	223	6	+	Arabidopsis thaliana	light responsive element
g27403chr18:8783054-8785054(-)	GT1-motif	GGTTAAT	1307	7	-	Avena sativa	light responsive element
g27403chr18:8783054-8785054(-)	GT1-motif	GGTTAA	1308	6	-	Arabidopsis thaliana	light responsive element
g27403chr18:8783054-8785054(-)	GT1-motif	GGTTAAT	1486	7	-	Avena sativa	light responsive element
g27403chr18:8783054-8785054(-)	GT1-motif	GGTTAA	1487	6	-	Arabidopsis thaliana	light responsive element
g27403chr18:8783054-8785054(-)	GT1-motif	GGTTAA	1799	6	-	Arabidopsis thaliana	light responsive element
g27403chr18:8783054-8785054(-)	TGACG-motif	TGACG	941	5	-	Hordeum vulgare	cis-acting regulatory element involved in the MeJA-responsiveness
g27403chr18:8783054-8785054(-)	TCA-element	TCAGAAGAGG	670	9	+	Brassica oleracea	cis-acting element involved in salicylic acid responsiveness
g27403chr18:8783054-8785054(-)	LTR	CCGAAA	185	6	+	Hordeum vulgare	cis-acting element involved in low-temperature responsiveness
g27403chr18:8783054-8785054(-)	LTR	CCGAAA	211	6	+	Hordeum vulgare	cis-acting element involved in low-temperature responsiveness
g27403chr18:8783054-8785054(-)	CGTCA-motif	CGTCA	941	5	+	Hordeum vulgare	cis-acting regulatory element involved in the MeJA-responsiveness
g30386chr18:134809758-134811758(+)	GT1-motif	GGTTAA	143	6	+	Arabidopsis thaliana	light responsive element
g30386chr18:134809758-134811758(+)	GT1-motif	GTGTGTGAA	714	9	-	Solanum tuberosum	light responsive element
g30386chr18:134809758-134811758(+)	GT1-motif	GGTTAAT	1423	7	+	Avena sativa	light responsive element
g30386chr18:134809758-134811758(+)	TCA-element	CCATCTTTTT	630	9	+	Nicotiana tabacum	cis-acting element involved in salicylic acid responsiveness
g30386chr18:134809758-134811758(+)	TCA-element	CCATCTTTTT	806	9	-	Nicotiana tabacum	cis-acting element involved in salicylic acid responsiveness
g30386chr18:134809758-134811758(+)	TCA-element	TCAGAAGAGG	819	9	+	Brassica oleracea	cis-acting element involved in salicylic acid responsiveness
g30386chr18:134809758-134811758(+)	ABRE	GACACGTACGT	380	10	-	Oryza sativa	cis-acting element involved in the abscisic acid responsiveness
g30386chr18:134809758-134811758(+)	ABRE	ACGTG	384	5	+	Arabidopsis thaliana	cis-acting element involved in the abscisic acid responsiveness
g32842chr24:95251242-95253242(-)	Sp1	GGGCGG	414	6	-	Oryza sativa	light responsive element
g32842chr24:95251242-95253242(-)	TGA-element	AACGAC	1293	6	-	Brassica oleracea	auxin-responsive element
g32842chr24:95251242-95253242(-)	ABRE	ACGTG	1402	5	+	Arabidopsis thaliana	cis-acting element involved in the abscisic acid responsiveness
g32842chr24:95251242-95253242(-)	TGACG-motif	TGACG	336	5	-	Hordeum vulgare	cis-acting regulatory element involved in the MeJA-responsiveness
g32842chr24:95251242-95253242(-)	CGTCA-motif	CGTCA	336	5	+	Hordeum vulgare	cis-acting regulatory element involved in the MeJA-responsiveness
g32842chr24:95251242-95253242(-)	TCA-element	CCATCTTTTT	1811	9	+	Nicotiana tabacum	cis-acting element involved in salicylic acid responsiveness
g33703chr15:3322624-3324624(-)	TCA-element	CCATCTTTTT	343	9	-	Nicotiana tabacum	cis-acting element involved in salicylic acid responsiveness
g33703chr15:3322624-3324624(-)	TCA-element	CCATCTTTTT	1561	9	+	Nicotiana tabacum	cis-acting element involved in salicylic acid responsiveness
g33703chr15:3322624-3324624(-)	LTR	CCGAAA	1460	6	+	Hordeum vulgare	cis-acting element involved in low-temperature responsiveness
g33703chr15:3322624-3324624(-)	MBSI	TTTTTACGGTTA	425	11	+	Petunia hybrida	MYB binding site involved in flavonoid biosynthetic genes regulation
g33703chr15:3322624-3324624(-)	TC-rich repeats	ATTCTCTAAC	410	9	+	Nicotiana tabacum	cis-acting element involved in defense and stress responsiveness
g33703chr15:3322624-3324624(-)	TGA-element	AACGAC	417	6	+	Brassica oleracea	auxin-responsive element
g33703chr15:3322624-3324624(-)	TGA-element	AACGAC	449	6	+	Brassica oleracea	auxin-responsive element
g3784	TGA-element	AACGAC	161	6	-	Brassica oleracea	auxin-responsive element
g3784	GARE-motif	TCTGTTG	739	7	+	Brassica oleracea	gibberellin-responsive element
g3784	3-AF1 binding site	TAAGAGAGGAA	1322	10	-	Solanum tuberosum	light responsive element
g3784	LTR	CCGAAA	542	6	+	Hordeum vulgare	cis-acting element involved in low-temperature responsiveness
g3784	CGTCA-motif	CGTCA	275	5	+	Hordeum vulgare	cis-acting regulatory element involved in the MeJA-responsiveness
g3784	TCA-element	CCATCTTTTT	68	9	-	Nicotiana tabacum	cis-acting element involved in salicylic acid responsiveness
g3784	TC-rich repeats	ATTCTCTAAC	1893	9	+	Nicotiana tabacum	cis-acting element involved in defense and stress responsiveness
g3784	TGACG-motif	TGACG	275	5	-	Hordeum vulgare	cis-acting regulatory element involved in the MeJA-responsiveness
g3784	GT1-motif	GGTTAA	1709	6	+	Arabidopsis thaliana	light responsive element
g39145chr20:8192159-8194159(-)	GT1-motif	GGTTAAT	478	7	-	Avena sativa	light responsive element
g39145chr20:8192159-8194159(-)	GT1-motif	GGTTAA	479	6	-	Arabidopsis thaliana	light responsive element
g39145chr20:8192159-8194159(-)	MBS	CAACTG	1819	6	-	Arabidopsis thaliana	MYB binding site involved in drought-inducibility
g39145chr20:8192159-8194159(-)	TGACG-motif	TGACG	140	5	-	Hordeum vulgare	cis-acting regulatory element involved in the MeJA-responsiveness
g39145chr20:8192159-8194159(-)	TCA-element	CCATCTTTTT	1889	9	+	Nicotiana tabacum	cis-acting element involved in salicylic acid responsiveness
g39145chr20:8192159-8194159(-)	CGTCA-motif	CGTCA	140	5	+	Hordeum vulgare	cis-acting regulatory element involved in the MeJA-responsiveness
g39145chr20:8192159-8194159(-)	ACE	CTAACGTATT	404	9	-	Petroselinum crispum	cis-acting element involved in light responsiveness
g39145chr20:8192159-8194159(-)	ABRE	TACGTGTC	435	8	-	Oryza sativa	cis-acting element involved in the abscisic acid responsiveness
g39145chr20:8192159-8194159(-)	ABRE	ACGTG	437	5	-	Arabidopsis thaliana	cis-acting element involved in the abscisic acid responsiveness
g41972chr20:118653129-118655129(+)	MRE	AACCTAA	211	7	-	Petroselinum crispum	MYB binding site involved in light responsiveness
g41972chr20:118653129-118655129(+)	MRE	AACCTAA	274	7	-	Petroselinum crispum	MYB binding site involved in light responsiveness
g41972chr20:118653129-118655129(+)	MRE	AACCTAA	824	7	-	Petroselinum crispum	MYB binding site involved in light responsiveness
g41972chr20:118653129-118655129(+)	CGTCA-motif	CGTCA	1717	5	+	Hordeum vulgare	cis-acting regulatory element involved in the MeJA-responsiveness
g41972chr20:118653129-118655129(+)	MBSI	aaaAaaC(G/C)GTTA	1038	10.5	-	Petunia hybrida	MYB binding site involved in flavonoid biosynthetic genes regulation
g41972chr20:118653129-118655129(+)	AAAC-motif	CAATCAAAACCT	826	11	-	Spinacia oleracea	light responsive element
g41972chr20:118653129-118655129(+)	TGACG-motif	TGACG	1717	5	-	Hordeum vulgare	cis-acting regulatory element involved in the MeJA-responsiveness
g41972chr20:118653129-118655129(+)	MBS	CAACTG	929	6	-	Arabidopsis thaliana	MYB binding site involved in drought-inducibility
g42585chr8:3681948-3683948(-)	TGA-element	AACGAC	1858	6	-	Brassica oleracea	auxin-responsive element
g42585chr8:3681948-3683948(-)	GT1-motif	GGTTAAT	1445	7	+	Avena sativa	light responsive element
g49136chr17:13628841-13630841(-)	TGACG-motif	TGACG	1108	5	+	Hordeum vulgare	cis-acting regulatory element involved in the MeJA-responsiveness
g49136chr17:13628841-13630841(-)	GT1-motif	GGTTAA	704	6	-	Arabidopsis thaliana	light responsive element
g49136chr17:13628841-13630841(-)	CGTCA-motif	CGTCA	1108	5	-	Hordeum vulgare	cis-acting regulatory element involved in the MeJA-responsiveness
g49136chr17:13628841-13630841(-)	ABRE	ACGTG	658	5	-	Arabidopsis thaliana	cis-acting element involved in the abscisic acid responsiveness
g49136chr17:13628841-13630841(-)	TATC-box	TATCCCA	157	7	+	Oryza sativa	cis-acting element involved in gibberellin-responsiveness
g61162chr4:17611115-17613115(-)	TATC-box	TATCCCA	466	7	-	Oryza sativa	cis-acting element involved in gibberellin-responsiveness
g61162chr4:17611115-17613115(-)	MRE	AACCTAA	20	7	-	Petroselinum crispum	MYB binding site involved in light responsiveness
g61162chr4:17611115-17613115(-)	ABRE	ACGTG	781	5	+	Arabidopsis thaliana	cis-acting element involved in the abscisic acid responsiveness
g61162chr4:17611115-17613115(-)	TC-rich repeats	GTTTTCTTAC	1193	9	-	Nicotiana tabacum	cis-acting element involved in defense and stress responsiveness
g61162chr4:17611115-17613115(-)	GT1-motif	GGTTAA	23	6	+	Arabidopsis thaliana	light responsive element
g61162chr4:17611115-17613115(-)	GT1-motif	GGTTAA	1191	6	+	Arabidopsis thaliana	light responsive element
g61162chr4:17611115-17613115(-)	MBS	CAACTG	83	6	+	Arabidopsis thaliana	MYB binding site involved in drought-inducibility
g71794chr2:22505064-22507064(-)	CGTCA-motif	CGTCA	669	5	+	Hordeum vulgare	cis-acting regulatory element involved in the MeJA-responsiveness
g71794chr2:22505064-22507064(-)	TCA-element	CCATCTTTTT	620	9	+	Nicotiana tabacum	cis-acting element involved in salicylic acid responsiveness
g71794chr2:22505064-22507064(-)	AuxRR-core	GGTCCAT	904	7	+	Nicotiana tabacum	cis-acting regulatory element involved in auxin responsiveness
g71794chr2:22505064-22507064(-)	MBSI	TTTTTACGGTTA	833	11	-	Petunia hybrida	MYB binding site involved in flavonoid biosynthetic genes regulation
g71794chr2:22505064-22507064(-)	TC-rich repeats	GTTTTCTTAC	266	9	+	Nicotiana tabacum	cis-acting element involved in defense and stress responsiveness
g71794chr2:22505064-22507064(-)	TC-rich repeats	GTTTTCTTAC	708	9	+	Nicotiana tabacum	cis-acting element involved in defense and stress responsiveness
g71794chr2:22505064-22507064(-)	TGACG-motif	TGACG	669	5	-	Hordeum vulgare	cis-acting regulatory element involved in the MeJA-responsiveness
g71794chr2:22505064-22507064(-)	TGA-element	AACGAC	263	6	-	Brassica oleracea	auxin-responsive element
g71794chr2:22505064-22507064(-)	TGA-element	AACGAC	570	6	+	Brassica oleracea	auxin-responsive element
g71794chr2:22505064-22507064(-)	TGA-element	AACGAC	849	6	-	Brassica oleracea	auxin-responsive element
g71794chr2:22505064-22507064(-)	ABRE	ACGTG	89	5	+	Arabidopsis thaliana	cis-acting element involved in the abscisic acid responsiveness
g71794chr2:22505064-22507064(-)	ABRE	ACGTG	137	5	-	Arabidopsis thaliana	cis-acting element involved in the abscisic acid responsiveness
g71794chr2:22505064-22507064(-)	GARE-motif	TCTGTTG	288	7	+	Brassica oleracea	gibberellin-responsive element
g73514chr2:174202017-174204017(+)	TCA-element	CCATCTTTTT	1120	9	+	Nicotiana tabacum	cis-acting element involved in salicylic acid responsiveness
g73514chr2:174202017-174204017(+)	GT1-motif	GGTTAA	1333	6	+	Arabidopsis thaliana	light responsive element
g73514chr2:174202017-174204017(+)	MBS	CAACTG	1922	6	+	Arabidopsis thaliana	MYB binding site involved in drought-inducibility
g73514chr2:174202017-174204017(+)	MRE	AACCTAA	341	7	+	Petroselinum crispum	MYB binding site involved in light responsiveness
g73514chr2:174202017-174204017(+)	MRE	AACCTAA	523	7	-	Petroselinum crispum	MYB binding site involved in light responsiveness
g73514chr2:174202017-174204017(+)	ABRE	ACGTG	1566	5	+	Arabidopsis thaliana	cis-acting element involved in the abscisic acid responsiveness
g75761chr11:23086334-23088334(+)	GARE-motif	TCTGTTG	349	7	-	Brassica oleracea	gibberellin-responsive element
g75761chr11:23086334-23088334(+)	ABRE	ACGTG	1548	5	-	Arabidopsis thaliana	cis-acting element involved in the abscisic acid responsiveness
g75761chr11:23086334-23088334(+)	GT1-motif	GGTTAA	184	6	-	Arabidopsis thaliana	light responsive element
g75761chr11:23086334-23088334(+)	GT1-motif	GGTTAA	1583	6	-	Arabidopsis thaliana	light responsive element
g75761chr11:23086334-23088334(+)	TGACG-motif	TGACG	505	5	+	Hordeum vulgare	cis-acting regulatory element involved in the MeJA-responsiveness
g75761chr11:23086334-23088334(+)	TC-rich repeats	ATTCTCTAAC	1746	9	+	Nicotiana tabacum	cis-acting element involved in defense and stress responsiveness
g75761chr11:23086334-23088334(+)	TCA-element	CCATCTTTTT	468	9	-	Nicotiana tabacum	cis-acting element involved in salicylic acid responsiveness
g75761chr11:23086334-23088334(+)	CGTCA-motif	CGTCA	505	5	-	Hordeum vulgare	cis-acting regulatory element involved in the MeJA-responsiveness
g75761chr11:23086334-23088334(+)	LTR	CCGAAA	1612	6	+	Hordeum vulgare	cis-acting element involved in low-temperature responsiveness
g76875chr11:101231811-101233811(-)	GARE-motif	TCTGTTG	1806	7	-	Brassica oleracea	gibberellin-responsive element
g76875chr11:101231811-101233811(-)	TGACG-motif	TGACG	785	5	+	Hordeum vulgare	cis-acting regulatory element involved in the MeJA-responsiveness
g76875chr11:101231811-101233811(-)	GT1-motif	GGTTAA	1622	6	-	Arabidopsis thaliana	light responsive element
g76875chr11:101231811-101233811(-)	GT1-motif	GGTTAA	1937	6	-	Arabidopsis thaliana	light responsive element
g76875chr11:101231811-101233811(-)	CGTCA-motif	CGTCA	785	5	-	Hordeum vulgare	cis-acting regulatory element involved in the MeJA-responsiveness
g78014chr11:152717764-152719764(+)	ABRE	ACGTG	1883	5	-	Arabidopsis thaliana	cis-acting element involved in the abscisic acid responsiveness
g78014chr11:152717764-152719764(+)	MRE	AACCTAA	686	7	+	Petroselinum crispum	MYB binding site involved in light responsiveness
g78014chr11:152717764-152719764(+)	TATC-box	TATCCCA	1864	7	+	Oryza sativa	cis-acting element involved in gibberellin-responsiveness
g78014chr11:152717764-152719764(+)	CGTCA-motif	CGTCA	314	5	-	Hordeum vulgare	cis-acting regulatory element involved in the MeJA-responsiveness
g78014chr11:152717764-152719764(+)	TC-rich repeats	GTTTTCTTAC	301	9	-	Nicotiana tabacum	cis-acting element involved in defense and stress responsiveness
g78014chr11:152717764-152719764(+)	TGACG-motif	TGACG	314	5	+	Hordeum vulgare	cis-acting regulatory element involved in the MeJA-responsiveness
g78014chr11:152717764-152719764(+)	GT1-motif	GCGGTAATT	1907	9	-	Oryza sativa	light responsive element

## Sheet: table S5
Table S5. The ka/ks values of PgGRF and PgGIF genes in P. ginseng.
Sequence	Method	Ka	Ks	Ka/Ks	P-Value(Fisher)	Length	S-Sites	N-Sites	Fold-Sites(0:2:4)	Substitutions	S-Substitutions	N-Substitutions	Fold-S-Substitutions(0:2:4)	Fold-N-Substitutions(0:2:4)	Divergence-Time	Substitution-Rate-Ratio(rTC:rAG:rTA:rCG:rTG:rCA/rCA)	GC(1:2:3)	ML-Score	AICc	Akaike-Weight	Model
g26036.t1-g10298.t1	MA	0.0192559	0.0139193	1.3834	0.530337	1656	456.244	1199.76	NA	29	6.25292	22.7471	NA	NA	0.0177856	2.64071:2.63522:1.97251:1.9963:0.873227:1	0.457458(0.459612:0.478998:0.433764)	-2360.23	NA	NA	NA
g30386.t1-g41972.t1	MA	0.0243772	0.0563583	0.43254	0.012496	1143	257.454	885.546	NA	35	14.0688	20.9312	NA	NA	0.0315808	1.37509:1.84633:1.2855:1.60845:1.12991:1	0.45144(0.47284:0.467901:0.41358)	-1693.01	NA	NA	NA
g49136.t1-g32842.t1	MA	0.0707884	0.23383	0.302735	1.23903e-10	1038	288.88	749.12	NA	105	58.8219	46.1781	NA	NA	0.116164	4.42025:2.92562:1.86609:1.8996:1.32015:1	0.497151(0.482906:0.498575:0.509972)	-1819.82	NA	NA	NA
g71794.t1-g32842.t1	MA	0.0674721	0.24433	0.276151	3.12638e-12	1038	278.85	759.15	NA	104	59.3674	44.6326	NA	NA	0.114984	4.02585:2.88718:2.02421:2.17913:1.67296:1	0.495726(0.482906:0.497151:0.507123)	-1817.95	NA	NA	NA
g73514.t1-g3784.t1	MA	0.0765785	0.268031	0.285707	1.10775e-34	3423	742.459	2680.54	NA	357	175.732	181.268	NA	NA	0.118105	1.58627:1.63414:1.326:1.33373:0.906343:1	0.406677(0.471842:0.395414:0.352776)	-5945.18	NA	NA	NA
g75761.t1-g14382.t1	MA	0.0321255	0.0497402	0.645867	0.184642	1053	271.441	781.559	NA	37	12.9387	24.0613	NA	NA	0.0366662	1.66539:1.78067:2.0909:1.98707:2.52356:1	0.457327(0.495169:0.471014:0.405797)	-1628.61	NA	NA	NA
g76875.t1-g15684.t1	MA	0.0824558	0.0867938	0.95002	0.7225	1293	333.661	959.339	NA	101	27.067	73.933	NA	NA	0.0835753	1.10204:0.656335:0.676282:0.718276:0.525898:1	0.4375(0.447421:0.453373:0.411706)	-2217.75	NA	NA	NA
g78014.t1-g14795.t1	MA	0.0147681	0.025084	0.588748	0.136955	1419	328.876	1090.12	NA	24	8.13139	15.8686	NA	NA	0.017159	1.31487:1.06044:1.46973:1.44723:1.77387:1	0.474198(0.487448:0.511506:0.42364)	-2021.78	NA	NA	NA
Sequence	Method	Ka	Ks	Ka/Ks	P-Value(Fisher)	Length	S-Sites	N-Sites	Fold-Sites(0:2:4)	Substitutions	S-Substitutions	N-Substitutions	Fold-S-Substitutions(0:2:4)	Fold-N-Substitutions(0:2:4)	Divergence-Time	Substitution-Rate-Ratio(rTC:rAG:rTA:rCG:rTG:rCA/rCA)	GC(1:2:3)	ML-Score	AICc	Akaike-Weight	Model
g14800.t1-g30383.t1	MA	0.107519	0.255274	0.421188	5.80075e-05	597	157.406	439.594	NA	74	34.0032	39.9968	NA	NA	0.146476	2.95827:2.44199:2.07833:2.05418:0.778309:1	0.465545(0.608173:0.389423:0.399038)	-1093.91	NA	NA	NA
g30383.t1-g41969.t1	MA	0.00418371	0.0333576	0.12542	0.00203742	609	130.728	478.272	NA	6	4.11282	1.88718	NA	NA	0.0104462	0.263198:0.682711:0.343385:0.546952:1.26089:1	0.489533(0.625604:0.405797:0.437198)	-847.4	NA	NA	NA

## Sheet: table S6
Table S6. The FPKM values of PgGRF and PgGIF genes in different P. ginseng tissues
Gene Name	fiber root	leg root	main root epiderm	main root cortex	rhizome	arm root	stem	leaf peduncle	leaflet pedicel	leaf blade	fruit peduncle	fruit pedicel	fruit flesh	seed
PgGRF1	1.20624	1.21986	0.38284	0.509448	1.53102	0.476526	2.84167	1.78226	2.7234	0.882086	1.43803	3.0106	3.18623	3.71181
PgGRF2	0.68394	1.1394	0	0	2.05821	0.249087	0	0	0	0	0	0	2.61917	1.9731
PgGRF3	1.99286	2.93527	1.821	1.91216	3.58728	1.96107	0	0	0.120247	0.471226	0	0.462931	0.299524	0.38724
PgGRF4	0.27697	0.60196	0	0.22943	1.32692	0.37235	0	0	0	0	0	0	0	0.221437
PgGRF5	0.494006	0.697897	0.127799	0.29108	1.45766	0.508732	2.27037	1.12352	1.28207	0.48221	1.56547	1.45452	1.00475	2.74392
PgGRF6	13.2187	13.3565	7.94838	8.79713	11.138	10.1577	2.89546	6.34961	5.32387	2.78862	2.91662	2.73077	1.52584	0.556974
PgGRF7	1.04716	0.243642	0	0.332203	0.533268	0.36366	1.16639	1.67761	1.73368	4.24894	2.79663	3.29211	0.92044	1.20625
PgGRF8	2.19313	2.96876	1.00726	1.84285	5.65239	1.55165	2.65832	1.09695	1.43099	1.29995	1.13702	1.2099	1.00577	11.4421
PgGRF9	1.75958	1.75826	1.29499	2.01888	6.59275	1.32425	2.2473	0.941476	0.901695	0.916121	1.11606	1.31028	2.63093	10.4848
PgGRF10	5.82817	4.78414	3.89571	3.94175	5.65462	3.37753	10.6493	9.51236	7.06995	10.5846	11.1861	11.6409	8.69294	6.47359
PgGRF11	2.11813	2.04023	0.681864	0.572517	6.32554	1.18473	0.588729	0.310052	1.69277	0.506964	0.566385	0.92727	0	0.412101
PgGRF12	1.1241	1.09373	0.913228	0.194384	1.03805	1.63259	0.675468	0.376837	0.802191	0.253429	0	0.622211	4.48647	21.0025
PgGRF13	1.24192	0.474844	0.652184	0.8915	2.02172	0.25336	0.785181	0.453378	0.4342	1.10031	0.489172	0.565193	1.16447	1.38984
PgGRF14	0.745905	0.24462	0.892012	0.700179	3.21187	0.437871	2.20326	1.26638	0.718612	0.891964	2.15763	4.42867	1.07164	6.82209
PgGRF15	0.304326	0	0	0	0.516357	0	0.248831	0	0	0.284853	0.4603	0.166078	0.383193	0.28645
PgGRF16	0	0.13227	0.510458	0.231494	1.56249	0.265075	3.57217	1.00255	0.875329	0.878035	2.21171	3.73676	1.74592	9.64126
PgGRF17	3.10867	3.30476	2.10564	1.3477	3.03317	2.06811	2.80968	3.86645	4.36071	3.90209	4.68301	3.99937	3.79033	1.21027
PgGRF18	0	0.892249	0.24984	0	3.54912	0.659249	0.220642	0	0	0	0	0.905734	2.84192	2.2443
PgGRF19	1.16296	1.11929	0.246207	0.168904	0.759796	0.787651	0	0	0.312452	0	0	0	0.210444	0
PgGRF20	1.56659	1.74132	0.565633	1.12394	2.46815	0.889573	0.270492	0.200194	0.365193	0.274074	0.482942	0.736141	0.078579	0.92656
Gene Name	fiber root	leg root	main root epiderm	main root cortex	rhizome	arm root	stem	leaf peduncle	leaflet pedicel	leaf blade	fruit peduncle	fruit pedicel	fruit flesh	seed
PgGIF1	0.757148	0	3.8431	2.12923	2.49456	0.617137	2.36418	0.959421	0.51711	0	1.58619	0	0.161692	0.310657
PgGIF2	0.695218	0.615701	0	0	7.43678	0.34379	2.6053	0.942135	2.45207	0.279799	0.449815	0	0.748675	2.21376
PgGIF3	0	0.63554	0	0	0	0	0	0	0	0	0	0	0	0.289356
PgGIF4	6.42916	7.96204	6.90238	5.34613	12.9098	7.99132	13.971	8.73032	5.15816	5.04843	8.3576	8.6582	5.88017	6.57545
PgGIF5	25.3219	29.7374	17.4147	10.8718	22.9508	27.0321	19.9163	16.7088	20.9294	9.4836	16.9939	15.4337	13.4123	10.2121
PgGIF6	19.5447	20.1155	12.4741	10.7677	14.2371	16.2782	22.6086	13.6453	13.9017	13.1855	12.5804	15.8473	17.1346	9.72907
PgGIF7	25.7431	23.9385	20.1249	13.8028	31.4965	24.6035	23.7095	15.0245	25.2613	6.37744	17.0403	16.2271	15.2578	14.9239
PgGIF8	0.928955	0.538823	0	0	8.05366	0	0	0	0.979654	0	0	0.378412	0	1.15348
PgGIF9	0	0	0	0	0	0	0	0	0	0	0	0	0.703772	4.08338
PgGIF10	0	0.1318	0.602574	0.332967	1.43713	0	0	0.53708	0	0.64782	0	0	0	0

## Sheet: table S7
Table S7. The FPKM value of PgGRF and PgGIF genes transcriptional response to exogenous hormones treatments in P. ginxeng.
Gene Name	CK	6BA	ABA	GA	IAA
PgGRF1	1.6347	1.8303	2.02803	2.55399	3.02956
PgGRF2	0.0471423	0.0717127	0.0760957	0.165646	1.86599
PgGRF3	5.81037	5.42544	3.71962	1.93977	2.50975
PgGRF4	0.347188	0.165775	0.508441	0.866964	1.46103
PgGRF5	2.82608	4.57929	1.89369	3.24795	2.62294
PgGRF6	3.13665	2.52873	1.73693	7.32357	3.25801
PgGRF7	0.862185	7.0239	5.11677	10.1947	4.45766
PgGRF8	2.38602	2.1244	1.63633	2.69622	0.945027
PgGRF9	3.22441	3.12872	3.01637	3.44087	3.72496
PgGRF10	5.12647	6.0308	7.71963	4.36989	3.49664
PgGRF11	1.70555	2.45369	1.73253	2.65044	0.461383
PgGRF12	0.712013	0.292608	0.579383	0.85706	0.446955
PgGRF13	1.32411	1.60646	1.42965	1.3888	2.22621
PgGRF14	1.70086	3.35943	2.99642	7.9474	2.11297
PgGRF15	0.02096	0.161435	0.748881	1.2249	0
PgGRF16	1.03107	4.2217	5.53521	12.7806	0.113888
PgGRF17	5.57744	4.68885	6.15422	5.19812	2.62196
PgGRF18	0.0836387	0.127584	0.146301	0.629759	0.0444837
PgGRF19	0.903883	0.255781	0.809486	0.644811	0.186615
PgGRF20	1.8292	1.79913	1.58375	0.246574	0.208964
Gene Name	CK	6BA	ABA	GA	IAA
PgGIF1	0.415091	0.675545	0.734087	0.420862	0.425052
PgGIF2	0.283787	0.429053	0.0961463	0.198849	0
PgGIF3	0.11968	0.125655	0.264806	0.0533103	0.228591
PgGIF4	6.5615	8.25484	6.33208	5.12666	9.18216
PgGIF5	21.1928	21.5457	23.843	21.9525	14.3316
PgGIF6	10.1957	12.5261	10.1747	13.8942	9.55761
PgGIF7	19.1305	19.7239	27.5112	31.4957	13.0849
PgGIF8	0.719515	0.359713	0.157985	0.298387	0
PgGIF9	0.480444	0.192277	0.33415	0.144883	0.935871
PgGIF10	0.272853	0.356715	0.0515123	0.087905	0.456953

## Sheet: table S8
Table S8. Primers for qRT-PCR of selected PgGRFs and PgGIFs in P. ginseng
Gene Name	Forward Sequences (5'-3')	Reverse Sequences (5'-3')	Application
PgGRF2	GGAGCAGCAGCATGAGTCAGAC	TGGTGGGTTCAGGTGTAAACAATGG	qRT-PCR
PgGRF4	TCAAGAAAGCCTGTGGAAGGTCAAG	GCCGACGAGGAAGAAGACATTGG
PgGRF6	GATGGGAAGAAATGGCGGTGCTC	CTTGGCGGTGGTATTGGTGGTTC
PgGRF7	ACCATTCCGCCTAACGAGATTCAC	TGCCATTGTTGCTCAGATGTGTCC
PgGRF14	GGTGCTCCAAAGATGCCTATCCG	CGACGAGGACTGCGAAGTAGAATG
PgGRF16	GTCTGATGCCATCCCAAGTTCACTC	CTGCCGCTGCTTTGACATTGC
PgGRF18	GGAGCAGCAGCATGAGTCAGAC	TGGTGGGTTCAGGTGTAAACAATGG
PgGIF1	AGATACCCAACCTCCACCGTCTG	GCCACCACCACCACCTTGTTG
PgGIF3	GCAGTACCTGGATGAGAACAAGTCG	GGGCGGTGGTTGGCAATCAG
PgGIF7	CCACAGGGACCAATGATGACTTCG	ACTGCTGCTGCTTGAGGATGTTG
PgGIF9	GCACTTCAGCAACAACAAGCCTT	ACCGCAGTCCCACCACTTCC
PgGIF10	TGCCCAACCTCCACCGTCTG	GCCACCACCACCACCTTGTTG

## Sheet: table S9
Table S9. The FPKM value of PgGRF and PgGIF genes transcriptional response to abiotic stresses in P. ginseng.
Gene Name	CTRL	1yr_leaf_1Wh	1yr_leaf_3Wh	cold	drought	salt
PgGRF1	0.869423	1.13874	2.84146	0.901076	1.11437	0.520567
PgGRF2	0	0	0.020768	0.23214	0	0.134093
PgGRF3	2.79183	4.43483	2.19681	2.61114	0	1.23988
PgGRF4	0.766432	0.70314	0.0584643	2.06024	0	0.215491
PgGRF5	1.09931	1.76547	3.01979	1.36205	0.823356	1.14211
PgGRF6	3.35381	2.26706	1.20836	7.79017	1.31216	2.1561
PgGRF7	0.581513	1.81299	7.37091	1.11915	0.615053	1.2118
PgGRF8	1.35882	1.75387	1.81499	1.75225	0.853675	1.66017
PgGRF9	2.23194	1.58739	3.96152	3.23752	0.99504	1.0664
PgGRF10	5.8575	5.25019	10.695	6.02854	9.71213	6.58914
PgGRF11	0.983518	1.92435	0.251944	2.25517	0.116867	0.550026
PgGRF12	0	0.349397	0.532709	0.616483	0	0.498045
PgGRF13	2.05174	1.59242	1.61874	1.75332	0.844761	1.80815
PgGRF14	0.805444	1.37553	1.77216	1.60861	0.576618	0
PgGRF15	0.217235	0	1.26068	0.0597045	0.20096	0
PgGRF16	0.416295	2.07797	1.03775	0.780754	1.36248	0.950721
PgGRF17	3.45873	3.89495	6.17197	2.71359	5.16965	4.74555
PgGRF18	0.287876	0.0802217	0.110317	0.40971	0	0
PgGRF19	0.796353	0.704586	0.065792	1.19855	0	0.544544
PgGRF20	0.867295	1.29553	0.171602	0.54381	0	0.231052
Gene Name	CTRL	1yr_leaf_1Wh	1yr_leaf_3Wh	cold	drought	salt
PgGIF1	0	0.330316	0.903871	0	0	0.495772
PgGIF2	0	0.709513	0.138626	0.225306	0	0.473967
PgGIF3	0	0.0522297	0	0.420146	0	0.744183
PgGIF4	2.23967	6.29427	3.67649	3.85071	2.85859	2.33393
PgGIF5	13.4771	18.9317	11.0387	10.5667	10.7045	8.05205
PgGIF6	3.28251	8.4268	3.26773	6.10437	5.48218	5.72209
PgGIF7	6.98113	14.6815	10.9436	11.3426	9.1844	13.6739
PgGIF8	0.11124	0.061225	0.522631	0	0	0
PgGIF9	0.273611	0	0	0.440989	0	0
PgGIF10	0	0.0755003	0	0.63401	0	0

## Sheet: table S10
Table S10. The correlation between PgGRF and PgGIF genes in P. ginseng.
Gene Name	PgGIF1	PgGIF2	PgGIF3	PgGIF4	PgGIF5	PgGIF6	PgGIF7	PgGIF8	PgGIF9	PgGIF10
PgGRF1	0.60532	-0.352304	-0.38658	0.584844	0.361603	0.401468	0.402867	0.394627	0.38645	0.117142
PgGRF2	0.015821	-0.325535	0.152765	0.555456	-0.105127	0.179086	-0.0837153	-0.298449	0.806711	0.495496
PgGRF3	0.313964	0.440717	-0.169232	0.630948	0.698072	0.471235	0.309946	0.561017	0.257041	0.328389
PgGRF4	-0.440475	-0.136857	0.230545	0.175923	-0.0951465	0.0709472	-0.0543699	-0.415027	0.633215	0.731751
PgGRF5	0.643408	0.172165	-0.285691	0.672533	0.575251	0.656312	0.504021	0.645111	0.146772	0.272965
PgGRF6	-0.404016	-0.0447043	0.136428	-0.0197849	0.0718213	0.309669	0.279223	-0.0996294	0.286163	0.554713
PgGRF7	0.656845	-0.0607727	-0.260661	0.37467	0.456272	0.552693	0.657067	0.345422	-0.0523301	-0.0429077
PgGRF8	0.361502	0.436963	-0.0452748	0.153357	0.563443	0.566535	0.675355	0.666295	-0.196963	0.0535673
PgGRF9	0.460765	-0.308007	-0.232321	0.505569	0.354603	0.333383	0.342615	0.528155	0.539549	0.480792
PgGRF10	0.226682	-0.226778	-0.157849	-0.519622	-0.374418	-0.573433	-0.299346	0.107439	-0.588154	-0.483712
PgGRF11	0.0175983	0.423778	-0.037402	0.364308	0.692315	0.702717	0.653724	0.20885	0.0398005	0.38745
PgGRF12	0.434795	0.188595	0.290949	0.276244	0.358797	0.513613	0.677815	0.415533	0.208156	0.278364
PgGRF13	0.0368609	-0.0162796	0.312412	0.176288	-0.227804	-0.173828	-0.284856	-0.258949	0.510049	0.33428
PgGRF14	0.270031	-0.0528942	-0.277024	0.350369	0.637278	0.760512	0.82869	0.278339	0.0556758	0.0711893
PgGRF15	0.510959	-0.292841	-0.358041	-0.143549	0.221621	0.102754	0.471842	0.376628	-0.310421	-0.40552
PgGRF16	0.24083	0.0451076	-0.184045	0.158044	0.619871	0.709722	0.872947	0.166932	-0.200248	-0.174417
PgGRF17	0.612985	-0.0024018	-0.196408	-0.119545	0.334286	0.130195	0.458647	0.602209	-0.510109	-0.60679
PgGRF18	-0.217932	-0.144048	-0.148102	-0.130315	0.252252	0.307086	0.441855	0.0470455	0.0300346	0.185379
PgGRF19	-0.332743	0.218422	0.299507	-0.106949	0.23569	0.0999086	0.214474	-0.0110868	0.192093	0.307201
PgGRF20	0.238495	0.390523	-0.129571	0.48809	0.734332	0.435008	0.35077	0.446793	0.111037	0.152287
